# Supplementary material for: Cassette-Based Automated Production of 2-Deoxy-2-[18F]fluorocellobiose on the Trasis AllInOne with Undetectable [18F]FDG Contamination
Source: Molecules. 2026 Apr 10;31(8):1260. doi: 10.3390/molecules31081260 (PMC13119221; doi:10.3390/molecules31081260)
Supplement: Supplementary file 1 [file molecules-31-01260-s001.zip]

Archive with 1 entries (1 files):
- molecules-4202077-supplementary.pdf
